# Supplementary material for: A comparison of methods to assess the antimicrobial activity of nanoparticle combinations on bacterial cells
Source: PLoS One. 2018 Feb 1;13(2):e0192093. doi: 10.1371/journal.pone.0192093 (PMC5794139; doi:10.1371/journal.pone.0192093)
Supplement: S1 Table — (CSV) [file pone.0192093.s001.csv]

Treatment	Concentration	PMA	CT.PA	CT.SA
AMNP0	0.05 (w/v%)	qPCR-only	9.768174431	4.49878111
AMNP0	0.05 (w/v%)	qPCR-only	9.13952615	4.6042451
AMNP0	0.10 (w/v%)	qPCR-only	8.975661537	4.40220538
AMNP0	0.10 (w/v%)	qPCR-only	8.289379379	4.05606928
AMNP0	0.10 (w/v%)	qPCR-only	-5.67784331	3.96994296
AMNP0	0.25 (w/v%)	qPCR-only	8.510062954	4.19035807
AMNP0	0.25 (w/v%)	qPCR-only	-1.86064456	2.93914118
AMNP0	0.25 (w/v%)	qPCR-only	-1.26431678	3.15589037
AMNP1	0.05 (w/v%)	qPCR-only	8.975661537	3.02779475
AMNP1	0.05 (w/v%)	qPCR-only	8.289379379	0.41096964
AMNP1	0.05 (w/v%)	qPCR-only	9.135369084	0.6145753
AMNP1	0.10 (w/v%)	qPCR-only	-1.65146849	0.20019618
AMNP1	0.10 (w/v%)	qPCR-only	9.768174431	-0.24829587
AMNP1	0.10 (w/v%)	qPCR-only	4.178681156	-0.23444089
AMNP1	0.10 (w/v%)	qPCR-only	8.510062954	-0.26007947
AMNP1	0.25 (w/v%)	qPCR-only	-1.86064456	-10.07481298
AMNP1	0.25 (w/v%)	qPCR-only	-10.06975959	-9.9044753
AMNP1	0.25 (w/v%)	qPCR-only	-1.65146849	-9.24410352
AMNP2	0.05 (w/v%)	qPCR-only	9.768174431	0.69179431
AMNP2	0.05 (w/v%)	qPCR-only	4.178681156	0.74789134
AMNP2	0.05 (w/v%)	qPCR-only	8.108206055	0.74966898
AMNP2	0.10 (w/v%)	qPCR-only	8.289379379	-9.17284688
AMNP2	0.10 (w/v%)	qPCR-only	9.135369084	-8.88693914
AMNP2	0.10 (w/v%)	qPCR-only	2.42338731	-9.02077207
AMNP2	0.25 (w/v%)	qPCR-only	-1.86064456	-17.47910413
AMNP2	0.25 (w/v%)	qPCR-only	-10.06975959	-16.53683958
AMNP2	0.25 (w/v%)	qPCR-only	-5.3264334	-14.3904582
AMNP0	0.05 (w/v%)	qPCR-PMA	-1.84997377	-2.67106216
AMNP0	0.05 (w/v%)	qPCR-PMA	-1.77381715	-3.00894516
AMNP0	0.10 (w/v%)	qPCR-PMA	-1.52810296	-0.78114288
AMNP0	0.10 (w/v%)	qPCR-PMA	-1.60585603	-0.36136787
AMNP0	0.10 (w/v%)	qPCR-PMA	-1.65785798	-0.36136787
AMNP0	0.25 (w/v%)	qPCR-PMA	-1.62252435	-0.22341125
AMNP0	0.25 (w/v%)	qPCR-PMA	-6.21533212	-0.47582214
AMNP0	0.25 (w/v%)	qPCR-PMA	-6.17845925	-0.55740135
AMNP1	0.05 (w/v%)	qPCR-PMA	-6.00558671	-0.14026802
AMNP1	0.05 (w/v%)	qPCR-PMA	-7.58452996	-6.51751869
AMNP1	0.05 (w/v%)	qPCR-PMA	-7.69711312	-6.93364303
AMNP1	0.10 (w/v%)	qPCR-PMA	-7.66142091	-6.62851112
AMNP1	0.10 (w/v%)	qPCR-PMA	-7.66497621	-7.77036636
AMNP1	0.10 (w/v%)	qPCR-PMA	-7.24255571	-7.41633766
AMNP1	0.10 (w/v%)	qPCR-PMA	-7.16801271	-7.41633766
AMNP1	0.25 (w/v%)	qPCR-PMA	-10.55828485	-13.92013328
AMNP1	0.25 (w/v%)	qPCR-PMA	-10.76894197	-12.55918281
AMNP1	0.25 (w/v%)	qPCR-PMA	-10.5615693	-13.53806846
AMNP2	0.05 (w/v%)	qPCR-PMA	-10.46098718	-9.88726776
AMNP2	0.05 (w/v%)	qPCR-PMA	-10.39982042	-9.24793975
AMNP2	0.05 (w/v%)	qPCR-PMA	-10.46403894	-9.10201423
AMNP2	0.10 (w/v%)	qPCR-PMA	-12.53279313	-15.06460731
AMNP2	0.10 (w/v%)	qPCR-PMA	-12.41044816	-11.62243431
AMNP2	0.10 (w/v%)	qPCR-PMA	-12.49884614	-10.72608726
AMNP2	0.25 (w/v%)	qPCR-PMA	-13.91966638	-12.67815177
AMNP2	0.25 (w/v%)	qPCR-PMA	-13.61272248	-12.91908424
AMNP2	0.25 (w/v%)	qPCR-PMA	-13.61129579	-12.84960716
Ab Control	0.10 (w/v%)	qPCR-PMA	-11.10646152	-10.18935776
Ab Control	0.10 (w/v%)	qPCR-PMA	-11.10812759	-11.07584953
Ab Control	0.10 (w/v%)	qPCR-PMA	-11.10569191	-10.91238594
Ab Control	0.10 (w/v%)	qPCR-only	-10.01045322	-9.9271698
Ab Control	0.10 (w/v%)	qPCR-only	-9.885639191	-9.998682022
Ab Control	0.10 (w/v%)	qPCR-only	-9.977750778	-11.24246025
