# Supplementary material for: A comparison of methods to assess the antimicrobial activity of nanoparticle combinations on bacterial cells
Source: PLoS One. 2018 Feb 1;13(2):e0192093. doi: 10.1371/journal.pone.0192093 (PMC5794139; doi:10.1371/journal.pone.0192093)
Supplement: S2 Table — (CSV) [file pone.0192093.s002.csv]

ID	treatment	conc	Viability	Pathogen	Mean proporition
1	AMNP0	0.25 (w/v%)	Dead	P. aeruginosa	6.222115037
2	AMNP0	0.10 (w/v%)	Dead	P. aeruginosa	3.364453056
3	AMNP0	0.05 (w/v%)	Dead	P. aeruginosa	-0.486279958
4	AMNP0	0.25 (w/v%)	Live	P. aeruginosa	93.77788496
5	AMNP0	0.10 (w/v%)	Live	P. aeruginosa	96.63554694
6	AMNP0	0.05 (w/v%)	Live	P. aeruginosa	100.48628
7	AMNP1	0.25 (w/v%)	Dead	P. aeruginosa	97.3132286
8	AMNP1	0.10 (w/v%)	Dead	P. aeruginosa	97.00003836
9	AMNP1	0.05 (w/v%)	Dead	P. aeruginosa	96.28822601
10	AMNP1	0.25 (w/v%)	Live	P. aeruginosa	2.686771401
11	AMNP1	0.10 (w/v%)	Live	P. aeruginosa	2.999961637
12	AMNP1	0.05 (w/v%)	Live	P. aeruginosa	3.711773988
13	AMNP2	0.25 (w/v%)	Dead	P. aeruginosa	98.53366351
14	AMNP2	0.10 (w/v%)	Dead	P. aeruginosa	98.17274761
15	AMNP2	0.05 (w/v%)	Dead	P. aeruginosa	97.83370997
16	AMNP2	0.25 (w/v%)	Live	P. aeruginosa	1.466336492
17	AMNP2	0.10 (w/v%)	Live	P. aeruginosa	1.82725239
18	AMNP2	0.05 (w/v%)	Live	P. aeruginosa	2.166290034
19	Control	0.10 (w/v%)	Live	P. aeruginosa	91.30551194
20	Control	0.10 (w/v%)	Dead	P. aeruginosa	8.694488058
21	AMNP0	0.05 (w/v%)	Dead	S. aureus	12
22	AMNP0	0.10 (w/v%)	Dead	S. aureus	9.4
23	AMNP0	0.25 (w/v%)	Dead	S. aureus	8.4
24	AMNP0	0.05 (w/v%)	Live	S. aureus	88
25	AMNP0	0.10 (w/v%)	Live	S. aureus	90.6
26	AMNP0	0.25 (w/v%)	Live	S. aureus	91.6
27	AMNP1	0.05 (w/v%)	Dead	S. aureus	62.8594501
28	AMNP1	0.10 (w/v%)	Dead	S. aureus	97.6921981
29	AMNP1	0.25 (w/v%)	Dead	S. aureus	97.0218226
30	AMNP1	0.05 (w/v%)	Live	S. aureus	37.1405499
31	AMNP1	0.10 (w/v%)	Live	S. aureus	2.3078019
32	AMNP1	0.25 (w/v%)	Live	S. aureus	2.9781774
33	AMNP2	0.05 (w/v%)	Dead	S. aureus	83.988808
34	AMNP2	0.10 (w/v%)	Dead	S. aureus	91.6422921
35	AMNP2	0.25 (w/v%)	Dead	S. aureus	97.5280523
36	AMNP2	0.05 (w/v%)	Live	S. aureus	16.011192
37	AMNP2	0.10 (w/v%)	Live	S. aureus	8.3577079
38	AMNP2	0.25 (w/v%)	Live	S. aureus	2.4719477
39	Control	0.10 (w/v%)	Live	S. aureus	95.35434308
40	Control	0.10 (w/v%)	Dead	S. aureus	4.645656924
